# Supplementary material for: Predictive Factors for Spontaneous Resolution in Primary Obstructive Megaureter: The Impact of Hydronephrosis Severity on Clinical Outcomes
Source: J Clin Med. 2025 Apr 4;14(7):2463. doi: 10.3390/jcm14072463 (PMC11989593; doi:10.3390/jcm14072463)
Supplement: Supplementary file 1 [file jcm-14-02463-s001.zip]

Archive with 1 entries (1 files):
- jcm-3549959-supplementary.pptx
